# Supplementary material for: Experimental exploration of a ribozyme neutral network using evolutionary algorithm and deep learning
Source: Nat Commun. 2022 Aug 17;13:4847. doi: 10.1038/s41467-022-32538-z (PMC9385714; doi:10.1038/s41467-022-32538-z)
Supplement: Supplementary file 3 — Supplementary Data 1 [file 41467_2022_32538_MOESM3_ESM.xlsx]

## Sheet: Sheet1
Supplementary Data 1
Oligonucleotides used in this study.
Name	Sequence (5’ to 3’)
Ligase-lib-f	CCTAATACGACTCACTATAGAGACCGCA
Ligase-lib-r	GCCTTTTGCTTCTACGTGCAGAA
F1*subA	GAGACCAAGAAACGUGCAGAAA
R1-bc5-F1-lig	ACACTCTTTCCCTACACGACGCTCTTCCGATCTATCCTCGCCTTTTGCTTCTACGTGCA
R1-bc6-F1-lig	ACACTCTTTCCCTACACGACGCTCTTCCGATCTTGAACGGGCCTTTTGCTTCTACGTGCA
R1-bc7-F1-lig	ACACTCTTTCCCTACACGACGCTCTTCCGATCTAAACGCAGGCCTTTTGCTTCTACGTGCA
R1-bc8-F1-lig	ACACTCTTTCCCTACACGACGCTCTTCCGATCTTATTATGCCTTTTGCTTCTACGTGCA
R1-bc9-F1-lig	ACACTCTTTCCCTACACGACGCTCTTCCGATCTGGTTACTTTGCCTTTTGCTTCTACGTGCA
R1-bc10-F1-lig	ACACTCTTTCCCTACACGACGCTCTTCCGATCTTTGGATAGCCTTTTGCTTCTACGTGCA
R1-bc11-F1-lig	ACACTCTTTCCCTACACGACGCTCTTCCGATCTCGTGAAGCCTTTTGCTTCTACGTGCA
R1-bc12-F1-lig	ACACTCTTTCCCTACACGACGCTCTTCCGATCTACATATCCGCCTTTTGCTTCTACGTGCA
R1-f2	ACACTCTTTCCCTACACGACGCTCT
R2-F1-lig	GTGACTGGAGTTCAGACGTGTGCTCTTCCGATCTGAGACCGCAACTGAAAAGTTG
TruSeq-i7-UDI0004	CAAGCAGAAGACGGCATACGAGATTTGGACTTGTGACTGGAGTTCAGACGTGTG
TruSeq-i5-UDI0004	AATGATACGGCGACCACCGAGATCTACACTATGAGTAACACTCTTTCCCTACACGACGC
TruSeq-i7-UDI0005	CAAGCAGAAGACGGCATACGAGATCAGTGGATGTGACTGGAGTTCAGACGTGTG
TruSeq-i5-UDI0005	AATGATACGGCGACCACCGAGATCTACACAGGTGCGTACACTCTTTCCCTACACGACGC
TruSeq-i7-UDI0006	CAAGCAGAAGACGGCATACGAGATTGACAAGCGTGACTGGAGTTCAGACGTGTG
TruSeq-i5-UDI0006	AATGATACGGCGACCACCGAGATCTACACGAACATACACACTCTTTCCCTACACGACGC
Sequence of the DNA template used for ribozyme transcription. T7 promoter is underlined.
5’ CCTAATACGACTCACTATAGAGACCGCAACTGAAAAGTTGT[catalytic core]TTTCTGCACGTAGAAGCAAAAGGC 3’
Catalytic core sequences of the ribozyme variants that were individually assayed by PAGE.
Name	Sequence (5’ to 3’)
M01	GATCACTTGTCGTAAGACACTGTGGATGGGTCGAA
M02	GATCACTTGTCGTCAGACACATTGGATGGGTTGAA
M03	GATCACTTGTCGTGAGGGACTTTGGATGGGTTGAA
M04	TATCACTTGACGTCAGACACTTTGGATGGGTCGAA
M05	GATCACTTGTCGCACGACACTCTGGATGGGTTGAA
M06	GATCACTTGTCGTAAAGCACTTTGGATGGGTTGAA
M07	TATCACCTGTCTTAAGACATTTTGGATGGGTTGAA
M08	TATCACTTGCCTTAAGACATTTTGGATGGGTTGAA
M09	GATCACTTATCGGATGATACTTTGGATGGGTTGAA
M10	TATCACTTGCCTTCGGTCACTTTGGATGGGTCGAA
M11	TATCTCTGGTATTATGACACTATGGATGGGTTGAA
M12	GATCACAGGTCGGCAGACTCAATGGATGGGTTGAA
M13	TATCTCAGGTGGTTAGACGCTTTGGATGGGTCGAA
M14	GATCACAGGTCCTACGATACTATGGATGGGTTGAA
M15	TATCACTTGTCTTACGACACTATGGATGGGTTGAA
M16	GATCACTTGTCGTTAGGCACTTTGGATGGGTTGAA
M17	GATCACTTGTCTTCAGACACTTTGGATGGGTTGAA
M18	GATCACTTGTCGTTATACACTTTGGATGGGTTGAA
M19	TATCACTTGTCGTAGAATACAATGGATGGGTTGAA
M20	TATCACTTGCCGTATGACACTGTGGATGAGTAGAA
M21	GATCACTTGTCGTATGACACTTTGAATGGGTTGAA
M22	TATCACTTGTCGAAAGACACTTTGGATGGGTTGAA
M23	TATCACTTGTCATAAGACACTTTGGATGGGTTGAA
M24	GATCACTTGGCGTAGGACACTTTGGATGGGTTGAA
M25	TATCACTTGTCGTACGACACTTTGGATGGGTTGAC
M26	TATCACTTGTCGTCGGGCACTTTGGATGGGTTGAA
M27	TATCACTTGTCGAAGGACACTTTGGATGGGTTGAA
M28	TATCACTAGTCGTAAGACTCTTTGGATGGGTTGAA
M29	GATCACTTGTTGAAAGACACTTTGGATGGGTTGAA
M30	TATCACTTGCCGTAAGACAGTTTGGATGGGTTGAA
WT F1*U	TATCACTTGTCGTAAGACACTTTGGATGGGTTGAA
F1*Um	TATCACAGCGTTTTGACGGTAATGGATGGGTCGAA
